# Supplementary material for: Associations Between Gut Microbiota and Mitochondrial Metabolites, with Growth Differentiation Factor-15 as a Marker of Oxidative Stress in Heart Failure vs. Healthy Ageing
Source: Antioxidants (Basel). 2026 Feb 2;15(2):199. doi: 10.3390/antiox15020199 (PMC12938193; doi:10.3390/antiox15020199)
Supplement: Supplementary file 1 [file antioxidants-15-00199-s001.zip]

Archive with 1 entries (1 files):
- antioxidants-4076335-supplementary.pdf
